# Supplementary material for: DEET as a feeding deterrent
Source: PLoS One. 2017 Dec 14;12(12):e0189243. doi: 10.1371/journal.pone.0189243 (PMC5730186; doi:10.1371/journal.pone.0189243)
Supplement: S2 Dataset — (CSV) [file pone.0189243.s003.csv]

Control	0.1% DEET	Control	1% DEET	Control	1%Picaridin	Control	1% Permethrin
90	12	91	84	153	43	77	12
62	25	106	45	113	51	65	26
54	44	51	16	139	25	134	14
54	19	80	23	167	21	82	16
89	39	83	28	160	102	68	15
66	32	125	37	199	19	94	13
61	39	149	80	262	86	38	17
245	8	92	10	140	52	77	18
82	51	32	39	153	19	59	25
62	27	83	13	105	28	67	12
89	68	71	34	110	62	30	15
134	22	154	19	54	399	175	18
163	28	66	36	31	61	46	17
96	53	79	24	101	10	62	60
51	8	34	27	12	53	64	22
162	45	167	30	115	10	25	44
18	8	78	25	49	149	76	18
56	30	90	52	144	32	60	23
95	46	87	51	81	50	75	13
21	64	82	38	67	45	65	20
297	10	72	24	66	77	52	70
116	98	146	44	43	236	35	42
66	12	63	48	93	76	116	36
49	42	81	51	14	49	44	38
26	10	78	53	246	52	39	42
156	9	79	37	16	13	46	34
143	65	137	57	84	27	43	18
43	18	65	17	117	49	47	15
15	15	61	42	90	12	46	30
58	8	20	54	152	98	51	34
		314	7	53	39	79	14
		5	18	53	41	35	23
		119	39	38	140	74	13
		23	25	38	28	138	20
		7	8	41	26	39	70
		19	28	45	427	68	42
		19	31	70	24	43	15
		31	26	40	39	52	31
		43	13	84	55	54	30
		173	4	88	364	49	15
		288	18	71	245	74	26
		4	10	105	56	111	22
		120	18	29	75	36	25
		108	10	49	106	26	50
		73	6	170	17	22	30
		53	8	50	62	135	31
		59	21	116	39	179	9
		33	10	50	108	26	29
		114	9	14	79	57	7
		47	36	17	55	101	20
		75	45	52	108	385	20
		75	27	61	30	45	103
		46	19	112	44	24	10
		21	42	155	45	65	73
		92	40	134	33	171	48
		74	37	77	78	312	85
		55	49	47	40	283	30
		18	13	37	69	76	39
		187	33	55	28	31	85
		64	44	114	92	29	83
		10	10
		32	32
		14	14
		13	13
		11	11
		56	56
		21	21
		11	11
		15	95
		78	78
		12	23
		197	34
		17	10
		140	10
		21	33
		123	10
		11	60
		32	30
		18	90
		49	9
		81	11
		24	12
		530	43
		278	12
		31	22
		47	10
		47	25
		27	47
		116	64
		53	43
